# Supplementary material for: Variation in Glucosinolate Accumulation among Different Sprout and Seedling Stages of Broccoli (Brassica oleracea var. italica)
Source: Plants (Basel). 2022 Jun 14;11(12):1563. doi: 10.3390/plants11121563 (PMC9227298; doi:10.3390/plants11121563)
Supplement: Supplementary file 1 [file plants-11-01563-s001.zip]

Archive with 1 entries (1 files):
- plants-1738302-supplementary.pdf
